# Supplementary material for: Supplementing Boar Diet with Nicotinamide Mononucleotide Improves Sperm Quality Probably through the Activation of the SIRT3 Signaling Pathway
Source: Antioxidants (Basel). 2024 Apr 24;13(5):507. doi: 10.3390/antiox13050507 (PMC11117624; doi:10.3390/antiox13050507)
Supplement: Supplementary file 1 [file antioxidants-13-00507-s001.zip]

Archive with 1 entries (1 files):
- antioxidants-2968970-supplementary.pdf
